# Supplementary material for: Establishment of Mucoepidermoid Carcinoma Cell Lines from Surgical and Recurrence Biopsy Specimens
Source: Int J Mol Sci. 2023 Jan 15;24(2):1722. doi: 10.3390/ijms24021722 (PMC9865506; doi:10.3390/ijms24021722)
Supplement: Supplementary file 1 [file ijms-24-01722-s001.zip]

Archive with 2 entries (2 files):
- 221007_Supplementary_materials (2).pdf
- ijms-2042017-supplementary.pdf
